# Supplementary material for: Assessing the effect of compounds from plantar foot sweat, nesting material, and urine on social behavior in male mice, Mus musculus
Source: PLoS One. 2022 Nov 2;17(11):e0276844. doi: 10.1371/journal.pone.0276844 (PMC9629637; doi:10.1371/journal.pone.0276844)
Supplement: S1 Table — (XLSX) [file pone.0276844.s001.xlsx]

## Sheet: S1 Table
S1 Table. Tested solution concentrations of the four compounds.
Compound	Natural concentration	5x natural concentration
geranylacetone	120ng/100µL	600ng/100µL
6-hydroxy-6-methyl-3-heptanone	4µg/100µL	20µg/100µL
3,4-dimethyl-1,2-cyclopentadione	40ng/100µL	200ng/100µL
3,5-diethyl-2-hydroxycyclopent-2-en-1-one	200ng/100µL	1µg/100µL

## Sheet: S2 Table
S2 Table. Solution test order for each room.
Batch	Facility	Treatment
1	A	3,4-dimethyl-1,2-cyclopentadione
2	A	control
3	A	3,5-diethyl-2-hydroxycyclopent-2-en-1-one
4	A	6-hydroxy-6-methyl-3-heptanone
5	A	geranylacetone
1	B	geranylacetone
2	B	6-hydroxy-6-methyl-3-heptanone
3	B	control
4	B	3,5-diethyl-2-hydroxycyclopent-2-en-1-one
5	B	3,4-dimethyl-1,2-cyclopentadione
