# Supplementary material for: Assessing the effect of compounds from plantar foot sweat, nesting material, and urine on social behavior in male mice, Mus musculus
Source: PLoS One. 2022 Nov 2;17(11):e0276844. doi: 10.1371/journal.pone.0276844 (PMC9629637; doi:10.1371/journal.pone.0276844)
Supplement: S1 Data — (XLSX) [file pone.0276844.s004.xlsx]

## Sheet: ActivePeriod
CageID	Day	Strain	Treatment	Batch	Facility	Mediated Proportion	Submissive Proportion	Escalated Proportion	Allo-groom Proportion
L1	3	B6	3,4-dimethyl-1,2-cyclopentadione	1	A	0.013468	0.016835	0	0.0757576
L1	4	B6	3,4-dimethyl-1,2-cyclopentadione	1	A	0.00493421	0.00493421	0.00986842	0.0427632
L1	7	B6	3,4-dimethyl-1,2-cyclopentadione	1	A	0.0288462	0.0346154	0.00769231	0.0769231
L2	3	SJL	3,4-dimethyl-1,2-cyclopentadione	1	A	0.00712589	0.173397	0.0332542	0.00475059
L2	4	SJL	3,4-dimethyl-1,2-cyclopentadione	1	A	0.0151899	0.113924	0.0177215	0.00506329
L2	7	SJL	3,4-dimethyl-1,2-cyclopentadione	1	A	0.0314961	0.217848	0.0472441	0.00787402
L3	3	SJL	3,4-dimethyl-1,2-cyclopentadione	1	A	0.0172911	0.195965	0.0403458	0.00576369
L3	4	SJL	3,4-dimethyl-1,2-cyclopentadione	1	A	0.0394366	0.185915	0.0253521	0
L3	7	SJL	3,4-dimethyl-1,2-cyclopentadione	1	A	0.0305344	0.195929	0.0483461	0.0127226
L4	3	B6	3,4-dimethyl-1,2-cyclopentadione	1	A	0.021148	0.299094	0.0936556	0
L4	4	B6	3,4-dimethyl-1,2-cyclopentadione	1	A	0.0265152	0.106061	0.0681818	0.00757576
L4	7	B6	3,4-dimethyl-1,2-cyclopentadione	1	A	0.0184049	0.0582822	0.0245399	0.00306748
V1	1	SJL	geranylacetone	1	B	0.028777	0.208633	0.0755396	0
V1	3	SJL	geranylacetone	1	B	0.0328358	0.280597	0.0626866	0.00597015
V1	4	SJL	geranylacetone	1	B	0.0509709	0.201456	0	0.00485437
V1	7	SJL	geranylacetone	1	B	0.0161725	0.188679	0.0269542	0.00539084
V2	1	B6	geranylacetone	1	B	0.0155039	0.0251938	0.00193798	0.0387597
V2	3	B6	geranylacetone	1	B	0.00201207	0.00201207	0	0.082495
V2	4	B6	geranylacetone	1	B	0.00880282	0.0211268	0.00176056	0.0334507
V2	7	B6	geranylacetone	1	B	0.0071048	0.017762	0.0071048	0.0692718
V3	1	B6	geranylacetone	1	B	0.0126812	0.0126812	0	0.0126812
V3	3	B6	geranylacetone	1	B	0.0206186	0.0257732	0	0.0412371
V3	4	B6	geranylacetone	1	B	0.0252101	0.0252101	0.00336134	0.0319328
V3	7	B6	geranylacetone	1	B	0.0277296	0.0277296	0.00693241	0.0762565
V4	1	SJL	geranylacetone	1	B	0.00941176	0.134118	0.0376471	0.00470588
V4	3	SJL	geranylacetone	1	B	0.0331858	0.210177	0.0619469	0.00442478
V4	4	SJL	geranylacetone	1	B	0.0243309	0.20438	0.0486618	0.00973236
V4	7	SJL	geranylacetone	1	B	0.0197044	0.046798	0	0.0123153
L5	1	SJL	control	2	A	0.00469484	0.161972	0.0328638	0
L5	3	SJL	control	2	A	0.00613497	0.171779	0.0460123	0
L6	1	B6	control	2	A	0	0.0119522	0.00398406	0.0258964
L6	3	B6	control	2	A	0.015625	0.0833333	0.0173611	0.0381944
L6	4	B6	control	2	A	0.0262172	0.0674157	0.011236	0.0243446
L6	7	B6	control	2	A	0.0171429	0.0514286	0.00952381	0.0380952
L7	1	B6	control	2	A	0.00398406	0.0338645	0.00398406	0.0139442
L7	3	B6	control	2	A	0.0227273	0.0681818	0.0113636	0.0340909
L7	4	B6	control	2	A	0.00957854	0.0268199	0.00383142	0.0344828
L7	7	B6	control	2	A	0.0363289	0.0592734	0.00764818	0.0726577
L8	1	SJL	control	2	A	0.0112045	0.151261	0.0392157	0
L8	3	SJL	control	2	A	0.0508021	0.13369	0	0.0026738
L8	4	SJL	control	2	A	0.027248	0.245232	0.0517711	0.013624
L8	7	SJL	control	2	A	0.00842697	0.157303	0.0308989	0.00561798
V5	1	B6	6-hydroxy-6-methyl-3-heptanone	2	B	0.00366972	0.053211	0.012844	0.00733945
V5	3	B6	6-hydroxy-6-methyl-3-heptanone	2	B	0.00632911	0.120253	0.0379747	0.00632911
V5	4	B6	6-hydroxy-6-methyl-3-heptanone	2	B	0.0155039	0.0968992	0.0348837	0.00387597
V5	7	B6	6-hydroxy-6-methyl-3-heptanone	2	B	0.00634921	0.031746	0.0126984	0.0190476
V6	1	SJL	6-hydroxy-6-methyl-3-heptanone	2	B	0.00247525	0.131188	0.029703	0.00247525
V6	3	SJL	6-hydroxy-6-methyl-3-heptanone	2	B	0.0415335	0.124601	0	0
V6	4	SJL	6-hydroxy-6-methyl-3-heptanone	2	B	0.012012	0.168168	0.048048	0
V6	7	SJL	6-hydroxy-6-methyl-3-heptanone	2	B	0.0509259	0.300926	0.0625	0.00231481
V7	1	SJL	6-hydroxy-6-methyl-3-heptanone	2	B	0.0208333	0.266204	0.0601852	0.00694444
V7	3	SJL	6-hydroxy-6-methyl-3-heptanone	2	B	0.0186722	0.257261	0.0456432	0.0186722
V7	4	SJL	6-hydroxy-6-methyl-3-heptanone	2	B	0.0377358	0.296226	0.0471698	0.00754717
V7	7	SJL	6-hydroxy-6-methyl-3-heptanone	2	B	0.0277186	0.219616	0.0341151	0.010661
V8	1	B6	6-hydroxy-6-methyl-3-heptanone	2	B	0.00965251	0.042471	0.011583	0.00965251
V8	3	B6	6-hydroxy-6-methyl-3-heptanone	2	B	0.0205224	0.0391791	0.00373134	0.0335821
V8	4	B6	6-hydroxy-6-methyl-3-heptanone	2	B	0.0183673	0.0612245	0.022449	0.0408163
V8	7	B6	6-hydroxy-6-methyl-3-heptanone	2	B	0.0242424	0.10303	0.0272727	0.0242424
L10	1	SJL	3,5-diethyl-2-hydroxycyclopent-2-en-1-one	3	A	0.0112108	0.139013	0.0246637	0
L10	3	SJL	3,5-diethyl-2-hydroxycyclopent-2-en-1-one	3	A	0.0164319	0.223005	0.0446009	0.0164319
L10	4	SJL	3,5-diethyl-2-hydroxycyclopent-2-en-1-one	3	A	0.0209581	0.0958084	0.0269461	0.0209581
L10	7	SJL	3,5-diethyl-2-hydroxycyclopent-2-en-1-one	3	A	0.0249221	0.205607	0.0560748	0.00934579
L11	1	SJL	3,5-diethyl-2-hydroxycyclopent-2-en-1-one	3	A	0.0179028	0.255754	0.0485934	0
L11	3	SJL	3,5-diethyl-2-hydroxycyclopent-2-en-1-one	3	A	0.014742	0.235872	0.0540541	0.004914
L11	4	SJL	3,5-diethyl-2-hydroxycyclopent-2-en-1-one	3	A	0.0283505	0.224227	0.0463918	0.0103093
L11	7	SJL	3,5-diethyl-2-hydroxycyclopent-2-en-1-one	3	A	0.0302267	0.214106	0.0403023	0.0125945
L12	1	B6	3,5-diethyl-2-hydroxycyclopent-2-en-1-one	3	A	0	0.00831601	0	0
L12	3	B6	3,5-diethyl-2-hydroxycyclopent-2-en-1-one	3	A	0.0150862	0.0172414	0.00215517	0.0818966
L12	4	B6	3,5-diethyl-2-hydroxycyclopent-2-en-1-one	3	A	0.0137255	0.0176471	0	0.0686275
L12	7	B6	3,5-diethyl-2-hydroxycyclopent-2-en-1-one	3	A	0.0115385	0.0173077	0.00769231	0.0480769
L9	1	B6	3,5-diethyl-2-hydroxycyclopent-2-en-1-one	3	A	0.00378072	0.0094518	0	0.00378072
L9	3	B6	3,5-diethyl-2-hydroxycyclopent-2-en-1-one	3	A	0.00656455	0.00875274	0	0
L9	4	B6	3,5-diethyl-2-hydroxycyclopent-2-en-1-one	3	A	0.00220264	0.00220264	0	0
L9	7	B6	3,5-diethyl-2-hydroxycyclopent-2-en-1-one	3	A	0.00390625	0.00390625	0.00390625	0.0117188
V10	1	B6	control	3	B	0.0114068	0.013308	0	0.0437262
V10	3	B6	control	3	B	0.00803213	0.0060241	0	0.062249
V10	4	B6	control	3	B	0.0113852	0.0151803	0	0.0474383
V10	7	B6	control	3	B	0.00603622	0.0140845	0	0.0784708
V11	1	B6	control	3	B	0.00554529	0.00554529	0	0.0277264
V11	3	B6	control	3	B	0.020794	0.0189036	0.00189036	0.0642722
V11	4	B6	control	3	B	0.00376648	0.0131827	0.00188324	0.0546139
V11	7	B6	control	3	B	0.00919118	0.00367647	0	0.0404412
V12	1	SJL	control	3	B	0.0135501	0.189702	0.0623306	0.00271003
V12	3	SJL	control	3	B	0.0225564	0.180451	0.0350877	0.00250627
V12	4	SJL	control	3	B	0.0114286	0.188571	0.0514286	0
V12	7	SJL	control	3	B	0.0271003	0.176152	0.0243902	0.0108401
V9	1	SJL	control	3	B	0.0176322	0.307305	0.070529	0.00251889
V9	3	SJL	control	3	B	0.0280112	0.240896	0.0560224	0
V9	4	SJL	control	3	B	0.00530504	0.159151	0.0477454	0
V9	7	SJL	control	3	B	0.0354223	0.188011	0.0245232	0
L13	1	B6	6-hydroxy-6-methyl-3-heptanone	4	A	0.00957854	0.00957854	0	0.0651341
L13	3	B6	6-hydroxy-6-methyl-3-heptanone	4	A	0.00619835	0.0123967	0.0144628	0.11157
L13	4	B6	6-hydroxy-6-methyl-3-heptanone	4	A	0.00413223	0.00619835	0	0.136364
L13	7	B6	6-hydroxy-6-methyl-3-heptanone	4	A	0.0146444	0.0209205	0.0188285	0.100418
L14	1	SJL	6-hydroxy-6-methyl-3-heptanone	4	A	0.0139276	0.203343	0.0501393	0.00557103
L14	3	SJL	6-hydroxy-6-methyl-3-heptanone	4	A	0.0143266	0.26361	0.0687679	0
L14	4	SJL	6-hydroxy-6-methyl-3-heptanone	4	A	0.0287958	0.212042	0.0497382	0
L14	7	SJL	6-hydroxy-6-methyl-3-heptanone	4	A	0.0451613	0.209677	0.0419355	0
L15	1	SJL	6-hydroxy-6-methyl-3-heptanone	4	A	0.0209205	0.320084	0.0690377	0.0041841
L15	3	SJL	6-hydroxy-6-methyl-3-heptanone	4	A	0.0379147	0.151659	0.00236967	0.00947867
L15	4	SJL	6-hydroxy-6-methyl-3-heptanone	4	A	0.00873362	0.268559	0.0545852	0.010917
L15	7	SJL	6-hydroxy-6-methyl-3-heptanone	4	A	0.0304569	0.175127	0.0279188	0.0101523
L16	1	B6	6-hydroxy-6-methyl-3-heptanone	4	A	0.012	0.008	0	0.032
L16	3	B6	6-hydroxy-6-methyl-3-heptanone	4	A	0.0087146	0.0087146	0	0.0261438
L16	4	B6	6-hydroxy-6-methyl-3-heptanone	4	A	0.0168067	0.0231092	0	0.0504202
L16	7	B6	6-hydroxy-6-methyl-3-heptanone	4	A	0.0221729	0.0199557	0.00665188	0.0310421
V13	1	SJL	3,5-diethyl-2-hydroxycyclopent-2-en-1-one	4	B	0.0324675	0.251082	0.0519481	0
V13	3	SJL	3,5-diethyl-2-hydroxycyclopent-2-en-1-one	4	B	0.0359897	0.192802	0.0308483	0.00257069
V13	4	SJL	3,5-diethyl-2-hydroxycyclopent-2-en-1-one	4	B	0.0165563	0.168874	0.0397351	0.00993377
V13	7	SJL	3,5-diethyl-2-hydroxycyclopent-2-en-1-one	4	B	0.0116618	0.125364	0.0145773	0
V14	1	B6	3,5-diethyl-2-hydroxycyclopent-2-en-1-one	4	B	0.00193798	0.00193798	0	0.0348837
V14	3	B6	3,5-diethyl-2-hydroxycyclopent-2-en-1-one	4	B	0.00560748	0.00560748	0	0.0205607
V14	4	B6	3,5-diethyl-2-hydroxycyclopent-2-en-1-one	4	B	0.0103806	0.0190311	0	0.0432526
V14	7	B6	3,5-diethyl-2-hydroxycyclopent-2-en-1-one	4	B	0.00665557	0.0116473	0	0.0399334
V15	1	B6	3,5-diethyl-2-hydroxycyclopent-2-en-1-one	4	B	0.00222222	0.00222222	0	0.0555556
V15	3	B6	3,5-diethyl-2-hydroxycyclopent-2-en-1-one	4	B	0.0150659	0.0131827	0	0.0414313
V15	4	B6	3,5-diethyl-2-hydroxycyclopent-2-en-1-one	4	B	0.0088968	0.0142349	0	0.0427046
V15	7	B6	3,5-diethyl-2-hydroxycyclopent-2-en-1-one	4	B	0.0204429	0.0204429	0	0.0545145
V16	1	SJL	3,5-diethyl-2-hydroxycyclopent-2-en-1-one	4	B	0.0134831	0.285393	0.0606742	0
V16	3	SJL	3,5-diethyl-2-hydroxycyclopent-2-en-1-one	4	B	0.0296296	0.283951	0.054321	0.00246914
V16	4	SJL	3,5-diethyl-2-hydroxycyclopent-2-en-1-one	4	B	0.0204545	0.243182	0.0477273	0.00454545
V16	7	SJL	3,5-diethyl-2-hydroxycyclopent-2-en-1-one	4	B	0.0158311	0.195251	0.0422164	0.00263852
L17	1	SJL	geranylacetone	5	A	0.00566572	0.376771	0.082153	0.00849858
L17	3	SJL	geranylacetone	5	A	0.0274314	0.259352	0.0573566	0
L17	4	SJL	geranylacetone	5	A	0.0200445	0.253898	0.0534521	0.00445434
L17	7	SJL	geranylacetone	5	A	0.033557	0.196868	0.0290828	0.00671141
L18	1	B6	geranylacetone	5	A	0.00391389	0	0	0.0880626
L18	3	B6	geranylacetone	5	A	0.00998004	0.00998004	0	0.0618762
L18	4	B6	geranylacetone	5	A	0	0	0	0.0393519
L18	7	B6	geranylacetone	5	A	0.00395257	0.00395257	0	0.06917
L19	1	B6	geranylacetone	5	A	0.0040404	0.0040404	0	0.0222222
L19	3	B6	geranylacetone	5	A	0.0056926	0.0056926	0	0.0474383
L19	4	B6	geranylacetone	5	A	0.0125261	0.00835073	0.00208768	0.0250522
L19	7	B6	geranylacetone	5	A	0.0118812	0.0118812	0	0.0732673
L20	1	SJL	geranylacetone	5	A	0.0164319	0.13615	0.0234742	0
L20	3	SJL	geranylacetone	5	A	0.015873	0.177249	0.0502646	0
L20	4	SJL	geranylacetone	5	A	0.0283505	0.221649	0.0489691	0.00515464
L20	7	SJL	geranylacetone	5	A	0.0269542	0.245283	0.0431267	0.00539084
V17	1	B6	3,4-dimethyl-1,2-cyclopentadione	5	B	0	0	0	0.0849802
V17	3	B6	3,4-dimethyl-1,2-cyclopentadione	5	B	0	0	0	0.0480274
V17	4	B6	3,4-dimethyl-1,2-cyclopentadione	5	B	0.00369004	0.00369004	0	0.0645756
V17	7	B6	3,4-dimethyl-1,2-cyclopentadione	5	B	0.00747664	0	0	0.0841121
V18	1	SJL	3,4-dimethyl-1,2-cyclopentadione	5	B	0.0429594	0.167064	0	0
V18	3	SJL	3,4-dimethyl-1,2-cyclopentadione	5	B	0.0154242	0.208226	0.0514139	0
V18	4	SJL	3,4-dimethyl-1,2-cyclopentadione	5	B	0.0375	0.24	0.04	0.0025
V18	7	SJL	3,4-dimethyl-1,2-cyclopentadione	5	B	0.0296128	0.314351	0.0751708	0.0022779
V19	1	SJL	3,4-dimethyl-1,2-cyclopentadione	5	B	0.0182927	0.213415	0.046748	0.00203252
V19	3	SJL	3,4-dimethyl-1,2-cyclopentadione	5	B	0.0283401	0.194332	0.034413	0.0182186
V19	4	SJL	3,4-dimethyl-1,2-cyclopentadione	5	B	0.0359281	0.233533	0.0459082	0.011976
V19	7	SJL	3,4-dimethyl-1,2-cyclopentadione	5	B	0.028103	0.199063	0.0351288	0.0491803
V20	1	B6	3,4-dimethyl-1,2-cyclopentadione	5	B	0.011583	0.00965251	0	0.0366795
V20	3	B6	3,4-dimethyl-1,2-cyclopentadione	5	B	0.00801603	0.00801603	0	0.0581162
V20	4	B6	3,4-dimethyl-1,2-cyclopentadione	5	B	0.0102881	0.00823045	0	0.0534979
V20	7	B6	3,4-dimethyl-1,2-cyclopentadione	5	B	0	0	0	0.0281996

## Sheet: CageChange
CageID	Strain	Treatment	Batch	Facility	Mediated Proportion	Submissive Proportion	Escalated Proportion	Allo-groom Count
L1	B6	3,4-dimethyl-1,2-cyclopentadione	1	A	0.0833333	0.0666667	0.05	1
L2	SJL	3,4-dimethyl-1,2-cyclopentadione	1	A	0.05	0.383333	0.0166667	0
L3	SJL	3,4-dimethyl-1,2-cyclopentadione	1	A	0.0188679	0.264151	0.0566038	2
L4	B6	3,4-dimethyl-1,2-cyclopentadione	1	A	0	0.236842	0.0789474	0
V1	SJL	geranylacetone	1	B	0.0416667	0.375	0.0833333	0
V2	B6	geranylacetone	1	B	0.0517241	0.0862069	0.103448	0
V3	B6	geranylacetone	1	B	0	0.0169492	0.0508475	1
V4	SJL	geranylacetone	1	B	0	0.136364	0.0454545	0
L6	B6	control	2	A	0.0357143	0.232143	0.0178571	0
L7	B6	control	2	A	0.0338983	0.0677966	0	0
L8	SJL	control	2	A	0.0169492	0.474576	0.118644	0
V5	B6	6-hydroxy-6-methyl-3-heptanone	2	B	0	0.276596	0.0851064	0
V6	SJL	6-hydroxy-6-methyl-3-heptanone	2	B	0.0487805	0.219512	0.0487805	0
V7	SJL	6-hydroxy-6-methyl-3-heptanone	2	B	0.0196078	0.0784314	0.0196078	1
V8	B6	6-hydroxy-6-methyl-3-heptanone	2	B	0	0.0769231	0.0192308	0
L10	SJL	3,5-diethyl-2-hydroxycyclopent-2-en-1-one	3	A	0	0	0	0
L11	SJL	3,5-diethyl-2-hydroxycyclopent-2-en-1-one	3	A	0.0166667	0.116667	0	1
L12	B6	3,5-diethyl-2-hydroxycyclopent-2-en-1-one	3	A	0.0333333	0.0666667	0.05	0
L9	B6	3,5-diethyl-2-hydroxycyclopent-2-en-1-one	3	A	0	0	0	2
V10	B6	control	3	B	0.0333333	0.0833333	0	0
V11	B6	control	3	B	0	0	0	1
V12	SJL	control	3	B	0	0.315789	0.0701754	0
V9	SJL	control	3	B	0.0363636	0.290909	0.0363636	0
L13	B6	6-hydroxy-6-methyl-3-heptanone	4	A	0	0	0	2
L14	SJL	6-hydroxy-6-methyl-3-heptanone	4	A	0.0666667	0.3	0.0333333	0
L15	SJL	6-hydroxy-6-methyl-3-heptanone	4	A	0.0892857	0.178571	0	3
L16	B6	6-hydroxy-6-methyl-3-heptanone	4	A	0	0	0	0
V13	SJL	3,5-diethyl-2-hydroxycyclopent-2-en-1-one	4	B	0	0.298246	0.0701754	0
V14	B6	3,5-diethyl-2-hydroxycyclopent-2-en-1-one	4	B	0.0333333	0.0833333	0.0666667	0
V15	B6	3,5-diethyl-2-hydroxycyclopent-2-en-1-one	4	B	0	0	0	0
V16	SJL	3,5-diethyl-2-hydroxycyclopent-2-en-1-one	4	B	0.037037	0.37037	0.0925926	0
L17	SJL	geranylacetone	5	A	0.05	0.416667	0.0833333	1
L18	B6	geranylacetone	5	A	0	0	0	0
L19	B6	geranylacetone	5	A	0.0181818	0.0363636	0	1
L20	SJL	geranylacetone	5	A	0	0.293103	0.0689655	0
V17	B6	3,4-dimethyl-1,2-cyclopentadione	5	B	0	0	0	1
V18	SJL	3,4-dimethyl-1,2-cyclopentadione	5	B	0.0517241	0.189655	0.0172414	0
V19	SJL	3,4-dimethyl-1,2-cyclopentadione	5	B	0	0.137931	0.0172414	1
V20	B6	3,4-dimethyl-1,2-cyclopentadione	5	B	0	0	0	0

## Sheet: FCM
CageID	MouseID	Strain	Treatment	Social Rank	Batch	Facility	Posterior PALS	FCM ng/50mg feces
L1	L	B6	3,4-dimethyl-1,2-cyclopentadione	Sub	1	A	0.333333	52.9
L1	2R	B6	3,4-dimethyl-1,2-cyclopentadione	Dom	1	A	0.666667	40.2
L2	L	SJL	3,4-dimethyl-1,2-cyclopentadione	Sub	1	A	2.33333	78.6
L2	LR	SJL	3,4-dimethyl-1,2-cyclopentadione	Dom	1	A	2.66667	46.7
L3	2R	SJL	3,4-dimethyl-1,2-cyclopentadione	Sub	1	A	2.08333	70.3
L3	R	SJL	3,4-dimethyl-1,2-cyclopentadione	Dom	1	A	1.33333	80.6
L4	2L	B6	3,4-dimethyl-1,2-cyclopentadione	Sub	1	A	2.66667	390.6
L4	R	B6	3,4-dimethyl-1,2-cyclopentadione	Dom	1	A	0.666667	166
V1	R	SJL	geranylacetone	Sub	1	B	2	15.5
V1	LR	SJL	geranylacetone	Dom	1	B	0	21.8
V2	LR	B6	geranylacetone	Dom	1	B	0	61.1
V2	2R	B6	geranylacetone	Sub	1	B	0	19.3
V3	L	B6	geranylacetone	Dom	1	B	0	56.3
V3	2L	B6	geranylacetone	Sub	1	B	0	59
V4	2L	SJL	geranylacetone	Sub	1	B	0.666667	12.6
V4	R	SJL	geranylacetone	Dom	1	B	0	43.9
L6	L	B6	control	Dom	2	A	1	64.8
L6	2R	B6	control	Sub	2	A	0.666667	57.4
L8	L	SJL	control	Sub	2	A	3	44.2
V5	R	B6	6-hydroxy-6-methyl-3-heptanone	Sub	2	B	3	83.6
V5	2L	B6	6-hydroxy-6-methyl-3-heptanone	Dom	2	B	0.333333	26.5
V6	2L	SJL	6-hydroxy-6-methyl-3-heptanone	Dom	2	B	0	7.1
V6	R	SJL	6-hydroxy-6-methyl-3-heptanone	Sub	2	B	3.33333	27.4
V7	2L	SJL	6-hydroxy-6-methyl-3-heptanone	Sub	2	B	2.33333	18.8
V7	LR	SJL	6-hydroxy-6-methyl-3-heptanone	Dom	2	B	0.333333	21
V8	2L	B6	6-hydroxy-6-methyl-3-heptanone	Dom	2	B	0.333333	56.6
V8	LR	B6	6-hydroxy-6-methyl-3-heptanone	Sub	2	B	2.66667	178.7
L10	LR	SJL	3,5-diethyl-2-hydroxycyclopent-2-en-1-one	Dom	3	A	0	19.6
L10	2R	SJL	3,5-diethyl-2-hydroxycyclopent-2-en-1-one	Sub	3	A	1	51.8
L11	LR	SJL	3,5-diethyl-2-hydroxycyclopent-2-en-1-one	Sub	3	A	2.66667	10.1
L11	R	SJL	3,5-diethyl-2-hydroxycyclopent-2-en-1-one	Dom	3	A	0	17.1
L12	LR	B6	3,5-diethyl-2-hydroxycyclopent-2-en-1-one	Sub	3	A	0.666667	59.2
L12	2L	B6	3,5-diethyl-2-hydroxycyclopent-2-en-1-one	Dom	3	A	1.33333	47.3
L9	2L	B6	3,5-diethyl-2-hydroxycyclopent-2-en-1-one	Sub	3	A	1	13
L9	LR	B6	3,5-diethyl-2-hydroxycyclopent-2-en-1-one	Dom	3	A	0.333333	25.6
V10	L	B6	control	Sub	3	B	0.333333	80.9
V10	2L	B6	control	Dom	3	B	1.33333	30.5
V11	2R	B6	control	Dom	3	B	1.33333	37.6
V11	2L	B6	control	Sub	3	B	0.333333	40.6
V12	2R	SJL	control	Dom	3	B	1.33333	11.8
V12	R	SJL	control	Sub	3	B	2	16.9
V9	R	SJL	control	Sub	3	B	2	17.1
V9	L	SJL	control	Dom	3	B	0	12.9
L13	R	B6	6-hydroxy-6-methyl-3-heptanone	Dom	4	A	0.666667	24.2
L13	2L	B6	6-hydroxy-6-methyl-3-heptanone	Sub	4	A	0	51.6
L14	L	SJL	6-hydroxy-6-methyl-3-heptanone	Dom	4	A	1.33333	7.6
L14	LR	SJL	6-hydroxy-6-methyl-3-heptanone	Sub	4	A	2.66667	14.4
L15	LR	SJL	6-hydroxy-6-methyl-3-heptanone	Dom	4	A	0	18.7
L15	L	SJL	6-hydroxy-6-methyl-3-heptanone	Sub	4	A	2.66667	12
L16	R	B6	6-hydroxy-6-methyl-3-heptanone	Dom	4	A	0	46.2
L16	2L	B6	6-hydroxy-6-methyl-3-heptanone	Sub	4	A	0	23
V13	R	SJL	3,5-diethyl-2-hydroxycyclopent-2-en-1-one	Dom	4	B	0	12.8
V13	L	SJL	3,5-diethyl-2-hydroxycyclopent-2-en-1-one	Sub	4	B	3	9
V14	2R	B6	3,5-diethyl-2-hydroxycyclopent-2-en-1-one	Dom	4	B	0.333333	34.3
V14	LR	B6	3,5-diethyl-2-hydroxycyclopent-2-en-1-one	Sub	4	B	0.333333	53.3
V15	2R	B6	3,5-diethyl-2-hydroxycyclopent-2-en-1-one	Dom	4	B	0.333333	27.4
L17	LR	SJL	geranylacetone	Sub	5	A	0	10
L17	2L	SJL	geranylacetone	Dom	5	A	3	23.6
L18	L	B6	geranylacetone	Sub	5	A	0.666667	40.5
L18	2R	B6	geranylacetone	Dom	5	A	0	88.3
L19	2R	B6	geranylacetone	Sub	5	A	0.333333	59.3
L19	2L	B6	geranylacetone	Dom	5	A	0.333333	63.1
L20	2R	SJL	geranylacetone	Dom	5	A	1	17.1
L20	R	SJL	geranylacetone	Sub	5	A	2.33333	25.7
V17	LR	B6	3,4-dimethyl-1,2-cyclopentadione	Dom	5	B	0	39.4
V17	2R	B6	3,4-dimethyl-1,2-cyclopentadione	Sub	5	B	0	39.7
V18	2R	SJL	3,4-dimethyl-1,2-cyclopentadione	Dom	5	B	0	6.3
V18	2L	SJL	3,4-dimethyl-1,2-cyclopentadione	Sub	5	B	2	32.2
V19	LR	SJL	3,4-dimethyl-1,2-cyclopentadione	Sub	5	B	1.33333	36.1
V20	R	B6	3,4-dimethyl-1,2-cyclopentadione	Dom	5	B	0	52
V20	2R	B6	3,4-dimethyl-1,2-cyclopentadione	Sub	5	B	0.666667	44.4

## Sheet: Wounding
CageID	Strain	Treatment	Batch	Facility	Overall Escalated Proportion	Pelt Region	PALS Cage Sum
L1	B6	3,4-dimethyl-1,2-cyclopentadione	1	A	0.0058072	Posterior	2.33333
L1	B6	3,4-dimethyl-1,2-cyclopentadione	1	A	0.0058072	Middle	4.33333
L1	B6	3,4-dimethyl-1,2-cyclopentadione	1	A	0.0058072	Anterior	1.66667
L2	SJL	3,4-dimethyl-1,2-cyclopentadione	1	A	0.0325815	Posterior	10
L2	SJL	3,4-dimethyl-1,2-cyclopentadione	1	A	0.0325815	Middle	1.33333
L2	SJL	3,4-dimethyl-1,2-cyclopentadione	1	A	0.0325815	Anterior	0
L3	SJL	3,4-dimethyl-1,2-cyclopentadione	1	A	0.0383562	Posterior	10.0833
L3	SJL	3,4-dimethyl-1,2-cyclopentadione	1	A	0.0383562	Middle	1.66667
L3	SJL	3,4-dimethyl-1,2-cyclopentadione	1	A	0.0383562	Anterior	0
L4	B6	3,4-dimethyl-1,2-cyclopentadione	1	A	0.0618893	Posterior	9.58333
L4	B6	3,4-dimethyl-1,2-cyclopentadione	1	A	0.0618893	Middle	4
L4	B6	3,4-dimethyl-1,2-cyclopentadione	1	A	0.0618893	Anterior	1.33333
V1	SJL	geranylacetone	1	B	0.0372493	Posterior	9.33333
V1	SJL	geranylacetone	1	B	0.0372493	Middle	1.66667
V1	SJL	geranylacetone	1	B	0.0372493	Anterior	0.333333
V2	B6	geranylacetone	1	B	0.00279851	Posterior	2
V2	B6	geranylacetone	1	B	0.00279851	Middle	2.83333
V2	B6	geranylacetone	1	B	0.00279851	Anterior	1.91667
V3	B6	geranylacetone	1	B	0.00260191	Posterior	0.666667
V3	B6	geranylacetone	1	B	0.00260191	Middle	2.58333
V3	B6	geranylacetone	1	B	0.00260191	Anterior	1.33333
V4	SJL	geranylacetone	1	B	0.0377804	Posterior	3.66667
V4	SJL	geranylacetone	1	B	0.0377804	Middle	1.33333
V4	SJL	geranylacetone	1	B	0.0377804	Anterior	0
L5	SJL	control	2	A	0.0385638	Posterior	8.66667
L5	SJL	control	2	A	0.0385638	Middle	3.33333
L5	SJL	control	2	A	0.0385638	Anterior	0.666667
L6	B6	control	2	A	0.0107628	Posterior	3.33333
L6	B6	control	2	A	0.0107628	Middle	3.66667
L6	B6	control	2	A	0.0107628	Anterior	2.25
L7	B6	control	2	A	0.00674699	Posterior	2.33333
L7	B6	control	2	A	0.00674699	Middle	3.16667
L7	B6	control	2	A	0.00674699	Anterior	2.58333
L8	SJL	control	2	A	0.0302613	Posterior	10.3333
L8	SJL	control	2	A	0.0302613	Middle	2.33333
L8	SJL	control	2	A	0.0302613	Anterior	0
V5	B6	6-hydroxy-6-methyl-3-heptanone	2	B	0.0223152	Posterior	9.75
V5	B6	6-hydroxy-6-methyl-3-heptanone	2	B	0.0223152	Middle	6.25
V5	B6	6-hydroxy-6-methyl-3-heptanone	2	B	0.0223152	Anterior	1.25
V6	SJL	6-hydroxy-6-methyl-3-heptanone	2	B	0.037112	Posterior	12
V6	SJL	6-hydroxy-6-methyl-3-heptanone	2	B	0.037112	Middle	2.33333
V6	SJL	6-hydroxy-6-methyl-3-heptanone	2	B	0.037112	Anterior	0
V7	SJL	6-hydroxy-6-methyl-3-heptanone	2	B	0.0465238	Posterior	8
V7	SJL	6-hydroxy-6-methyl-3-heptanone	2	B	0.0465238	Middle	1
V7	SJL	6-hydroxy-6-methyl-3-heptanone	2	B	0.0465238	Anterior	0.333333
V8	B6	6-hydroxy-6-methyl-3-heptanone	2	B	0.0149413	Posterior	10.3333
V8	B6	6-hydroxy-6-methyl-3-heptanone	2	B	0.0149413	Middle	7.66667
V8	B6	6-hydroxy-6-methyl-3-heptanone	2	B	0.0149413	Anterior	1.66667
L10	SJL	3,5-diethyl-2-hydroxycyclopent-2-en-1-one	3	A	0.0373281	Posterior	4.66667
L10	SJL	3,5-diethyl-2-hydroxycyclopent-2-en-1-one	3	A	0.0373281	Middle	1.66667
L10	SJL	3,5-diethyl-2-hydroxycyclopent-2-en-1-one	3	A	0.0373281	Anterior	0.666667
L11	SJL	3,5-diethyl-2-hydroxycyclopent-2-en-1-one	3	A	0.0473784	Posterior	10
L11	SJL	3,5-diethyl-2-hydroxycyclopent-2-en-1-one	3	A	0.0473784	Middle	1
L11	SJL	3,5-diethyl-2-hydroxycyclopent-2-en-1-one	3	A	0.0473784	Anterior	0
L12	B6	3,5-diethyl-2-hydroxycyclopent-2-en-1-one	3	A	0.00253165	Posterior	3.66667
L12	B6	3,5-diethyl-2-hydroxycyclopent-2-en-1-one	3	A	0.00253165	Middle	3.58333
L12	B6	3,5-diethyl-2-hydroxycyclopent-2-en-1-one	3	A	0.00253165	Anterior	2.83333
L9	B6	3,5-diethyl-2-hydroxycyclopent-2-en-1-one	3	A	0.00102459	Posterior	2.66667
L9	B6	3,5-diethyl-2-hydroxycyclopent-2-en-1-one	3	A	0.00102459	Middle	4.33333
L9	B6	3,5-diethyl-2-hydroxycyclopent-2-en-1-one	3	A	0.00102459	Anterior	2
V10	B6	control	3	B	0	Posterior	3.33333
V10	B6	control	3	B	0	Middle	4
V10	B6	control	3	B	0	Anterior	2.33333
V11	B6	control	3	B	0.000932401	Posterior	3.33333
V11	B6	control	3	B	0.000932401	Middle	5.66667
V11	B6	control	3	B	0.000932401	Anterior	5
V12	SJL	control	3	B	0.0430397	Posterior	12.6667
V12	SJL	control	3	B	0.0430397	Middle	2.66667
V12	SJL	control	3	B	0.0430397	Anterior	0.333333
V9	SJL	control	3	B	0.0500668	Posterior	10.3333
V9	SJL	control	3	B	0.0500668	Middle	1
V9	SJL	control	3	B	0.0500668	Anterior	0
L13	B6	6-hydroxy-6-methyl-3-heptanone	4	A	0.00813008	Posterior	1
L13	B6	6-hydroxy-6-methyl-3-heptanone	4	A	0.00813008	Middle	1.66667
L13	B6	6-hydroxy-6-methyl-3-heptanone	4	A	0.00813008	Anterior	1
L14	SJL	6-hydroxy-6-methyl-3-heptanone	4	A	0.0528571	Posterior	11.3333
L14	SJL	6-hydroxy-6-methyl-3-heptanone	4	A	0.0528571	Middle	1.33333
L14	SJL	6-hydroxy-6-methyl-3-heptanone	4	A	0.0528571	Anterior	0.333333
L15	SJL	6-hydroxy-6-methyl-3-heptanone	4	A	0.0399543	Posterior	10
L15	SJL	6-hydroxy-6-methyl-3-heptanone	4	A	0.0399543	Middle	1.33333
L15	SJL	6-hydroxy-6-methyl-3-heptanone	4	A	0.0399543	Anterior	0
L16	B6	6-hydroxy-6-methyl-3-heptanone	4	A	0.00159067	Posterior	0
L16	B6	6-hydroxy-6-methyl-3-heptanone	4	A	0.00159067	Middle	1.66667
L16	B6	6-hydroxy-6-methyl-3-heptanone	4	A	0.00159067	Anterior	1
V13	SJL	3,5-diethyl-2-hydroxycyclopent-2-en-1-one	4	B	0.0354278	Posterior	11.3333
V13	SJL	3,5-diethyl-2-hydroxycyclopent-2-en-1-one	4	B	0.0354278	Middle	1
V13	SJL	3,5-diethyl-2-hydroxycyclopent-2-en-1-one	4	B	0.0354278	Anterior	0
V14	B6	3,5-diethyl-2-hydroxycyclopent-2-en-1-one	4	B	0	Posterior	3.33333
V14	B6	3,5-diethyl-2-hydroxycyclopent-2-en-1-one	4	B	0	Middle	5.66667
V14	B6	3,5-diethyl-2-hydroxycyclopent-2-en-1-one	4	B	0	Anterior	3.41667
V15	B6	3,5-diethyl-2-hydroxycyclopent-2-en-1-one	4	B	0	Posterior	2.91667
V15	B6	3,5-diethyl-2-hydroxycyclopent-2-en-1-one	4	B	0	Middle	5.16667
V15	B6	3,5-diethyl-2-hydroxycyclopent-2-en-1-one	4	B	0	Anterior	2.33333
V16	SJL	3,5-diethyl-2-hydroxycyclopent-2-en-1-one	4	B	0.0515279	Posterior	10.3333
V16	SJL	3,5-diethyl-2-hydroxycyclopent-2-en-1-one	4	B	0.0515279	Middle	1
V16	SJL	3,5-diethyl-2-hydroxycyclopent-2-en-1-one	4	B	0.0515279	Anterior	0
L17	SJL	geranylacetone	5	A	0.0539394	Posterior	11
L17	SJL	geranylacetone	5	A	0.0539394	Middle	2.33333
L17	SJL	geranylacetone	5	A	0.0539394	Anterior	0
L18	B6	geranylacetone	5	A	0	Posterior	1.66667
L18	B6	geranylacetone	5	A	0	Middle	3.33333
L18	B6	geranylacetone	5	A	0	Anterior	1
L19	B6	geranylacetone	5	A	0.000498504	Posterior	1.66667
L19	B6	geranylacetone	5	A	0.000498504	Middle	1.33333
L19	B6	geranylacetone	5	A	0.000498504	Anterior	0.666667
L20	SJL	geranylacetone	5	A	0.0409469	Posterior	12
L20	SJL	geranylacetone	5	A	0.0409469	Middle	3.66667
L20	SJL	geranylacetone	5	A	0.0409469	Anterior	0
V17	B6	3,4-dimethyl-1,2-cyclopentadione	5	B	0	Posterior	2.66667
V17	B6	3,4-dimethyl-1,2-cyclopentadione	5	B	0	Middle	4.66667
V17	B6	3,4-dimethyl-1,2-cyclopentadione	5	B	0	Anterior	2
V18	SJL	3,4-dimethyl-1,2-cyclopentadione	5	B	0.0418944	Posterior	9.66667
V18	SJL	3,4-dimethyl-1,2-cyclopentadione	5	B	0.0418944	Middle	0
V18	SJL	3,4-dimethyl-1,2-cyclopentadione	5	B	0.0418944	Anterior	0
V19	SJL	3,4-dimethyl-1,2-cyclopentadione	5	B	0.0407524	Posterior	8
V19	SJL	3,4-dimethyl-1,2-cyclopentadione	5	B	0.0407524	Middle	0.666667
V19	SJL	3,4-dimethyl-1,2-cyclopentadione	5	B	0.0407524	Anterior	0
V20	B6	3,4-dimethyl-1,2-cyclopentadione	5	B	0	Posterior	1.66667
V20	B6	3,4-dimethyl-1,2-cyclopentadione	5	B	0	Middle	3.33333
V20	B6	3,4-dimethyl-1,2-cyclopentadione	5	B	0	Anterior	2.33333
